# Supplementary material for: Fatty Acid Induced Hypermethylation in the Slc2a4 Gene in Visceral Adipose Tissue Is Associated to Insulin-Resistance and Obesity
Source: Int J Mol Sci. 2023 Mar 29;24(7):6417. doi: 10.3390/ijms24076417 (PMC10094548; doi:10.3390/ijms24076417)
Supplement: Supplementary file 1 [file ijms-24-06417-s001.zip]

Archive with 1 entries (1 files):
- ijms-2221274-supplementary.pdf
